# Supplementary material for: Introgression of barley chromosome arms 4H and 6H into wheat via Robertsonian translocations: GBS-assisted structural analysis and impact on grain nutrient composition
Source: Plant Mol Biol. 2026 Feb 18;116(2):23. doi: 10.1007/s11103-026-01689-8 (PMC12916549; doi:10.1007/s11103-026-01689-8)
Supplement: Supplementary file 1 — Supplementary Material 1 [file 11103_2026_1689_MOESM1_ESM.xlsx]

## Sheet: Metadata
Journal name: Plant Molecular Biology
Supplementary Table 1. for the manuscript entitled 'Introgression of barley chromosome arms 4H and 6H into wheat via Robertsonian translocations: GBS-assisted structural analysis and impact on grain nutrient composition' written by László Ivanizs1a, Eszter Gaál1a*, Klaudia Kruppa1a, András Farkas1, Péter Mikó1, Edina Türkösi1, Marianna Rakszegi1, Péter Kovács1, Balázs Kalapos1, Andrea Gulyás1, No…
1 Agricultural Institute, HUN-REN Centre for Agricultural Research, Martonvásár, Hungary
2 Institute for Experimental Botany, Centre of Plant Structural and Functional Genomics, Olomouc, Czech Republic
3 Field Crops Research Institute, Agricultural Research Centre, Giza, Egypt
4 Central Laboratory of Agricultural and Food Products, Faculty of Agricultural and Food Sciences and Environmental Management, University of Debrecen, Debrecen, Hungary
5 Leibniz Institute of Plant Genetics and Crop Plant Research (IPK), OT Gatersleben, Seeland, Germany
aThese authors contributed equally to this work
*Corresponding author: gaal.eszter@atk.hun-ren.hu
The file contains data on primer pairs used to detect barley chromosome arms.

## Sheet: Supplementary Table 1
Marker name	Location	Forward primer	Reverse primer	Ta (˚C)
Bmac0316	6HS	ATGGTAGAGGTCCCAACTG	ATCACTGCTGTGCCTAGC	55
EBmac0806	6HL	ACTAAGTCCTTTCACGAGGA	GTGTGTAGTAGGTGGGTACTTG	55
HvM40	4HS	CGATTCCCCTTTTCCCAC	ATTCTCCGCCGTCCACTC	55
HvM67	4HL	GTCGGGCTCCATTGCTCT	CCGGTACCCAGTGACGAC	55
Ta indicates the annealing temperature of primer pairs
