# Supplementary material for: Introgression of barley chromosome arms 4H and 6H into wheat via Robertsonian translocations: GBS-assisted structural analysis and impact on grain nutrient composition
Source: Plant Mol Biol. 2026 Feb 18;116(2):23. doi: 10.1007/s11103-026-01689-8 (PMC12916549; doi:10.1007/s11103-026-01689-8)
Supplement: Supplementary file 2 — Supplementary Material 2 [file 11103_2026_1689_MOESM2_ESM.xlsx]

## Sheet: Metadata
Journal name: Plant Molecular Biology
Supplementary Table 2. for the manuscript entitled 'Introgression of barley chromosome arms 4H and 6H into wheat via Robertsonian translocations: GBS-assisted structural analysis and impact on grain nutrient composition' written by László Ivanizs1a, Eszter Gaál1a*, Klaudia Kruppa1a, András Farkas1, Péter Mikó1, Edina Türkösi1, Marianna Rakszegi1, Péter Kovács1, Balázs Kalapos1, Andrea Gulyás1, No…
1 Agricultural Institute, HUN-REN Centre for Agricultural Research, Martonvásár, Hungary
2 Institute for Experimental Botany, Centre of Plant Structural and Functional Genomics, Olomouc, Czech Republic
3 Field Crops Research Institute, Agricultural Research Centre, Giza, Egypt
4 Central Laboratory of Agricultural and Food Products, Faculty of Agricultural and Food Sciences and Environmental Management, University of Debrecen, Debrecen, Hungary
5 Leibniz Institute of Plant Genetics and Crop Plant Research (IPK), OT Gatersleben, Seeland, Germany
aThese authors contributed equally to this work
*Corresponding author: gaal.eszter@atk.hun-ren.hu
The file contains the results of selection for the plants carrying T6BS.6HL or T6HS.6BL.

## Sheet: Supplementary Table 2
F1 hybrids	no. plants with 42 chrom.										no. plants with 43 chrom.	total no. plants examined
	7										12	19
F2 plants	no. plants with 6HS arm				no. plants with 6HL arm				no. plants with both arms (6HS and 6HL)	no. plants without 6H chrom.		40
	4				9				6	21
	no. plants with translocation (T6HS.6BL)			no. plants with telocentric chrom.	no. plants with translocation (T6BS.6HL)			no. plants with telocentric chrom.
	1			3	2			7
F3 plants	monosomic	disomic	nullisomic		monosomic	disomic	nullisomic					60
	19	5	6		19	3	8
The selection steps have resulted in stable plants that contain the translocation in a disomic form.
The populations of plants whose progeny were further examined after each selection step are marked in red.
