# Supplementary material for: Introgression of barley chromosome arms 4H and 6H into wheat via Robertsonian translocations: GBS-assisted structural analysis and impact on grain nutrient composition
Source: Plant Mol Biol. 2026 Feb 18;116(2):23. doi: 10.1007/s11103-026-01689-8 (PMC12916549; doi:10.1007/s11103-026-01689-8)
Supplement: Supplementary file 3 — Supplementary Material 3 [file 11103_2026_1689_MOESM3_ESM.xlsx]

## Sheet: Metadata
Journal name: Plant Molecular Biology
Supplementary Table 3. for the manuscript entitled 'Introgression of barley chromosome arms 4H and 6H into wheat via Robertsonian translocations: GBS-assisted structural analysis and impact on grain nutrient composition' written by László Ivanizs1a, Eszter Gaál1a*, Klaudia Kruppa1a, András Farkas1, Péter Mikó1, Edina Türkösi1, Marianna Rakszegi1, Péter Kovács1, Balázs Kalapos1, Andrea Gulyás1, No…
1 Agricultural Institute, HUN-REN Centre for Agricultural Research, Martonvásár, Hungary
2 Institute for Experimental Botany, Centre of Plant Structural and Functional Genomics, Olomouc, Czech Republic
3 Field Crops Research Institute, Agricultural Research Centre, Giza, Egypt
4 Central Laboratory of Agricultural and Food Products, Faculty of Agricultural and Food Sciences and Environmental Management, University of Debrecen, Debrecen, Hungary
5 Leibniz Institute of Plant Genetics and Crop Plant Research (IPK), OT Gatersleben, Seeland, Germany
aThese authors contributed equally to this work
*Corresponding author: gaal.eszter@atk.hun-ren.hu
The file contains the results of selection for the plants carrying T4BS.4HL.

## Sheet: Supplementary Table 3
F2 plants	no. plants with translocation (T4BS.4HL)									no. plants with telocentric chrom.	no. plants with barley chrom.	no. plants with telocentric and entire barley chrom.	no. plants without barley chrom.	total no. plants examined
	6									2	18	1	23	50
F3 plants	no. plants with translocation (T4BS.4HL)				no. plants containing entire 4H chrom. and T4BS.4HL	no. plants containing entire 4H chrom.	no. plants containing entire 4H and telocentric chrom.	no. plants containing only telocentric chrom.	no. plants without barley chrom.					65
	23				9	10	2	4	17
	no. plants disomic for T4BS.4HL			no.plants monosomic for T4BS.4HL
	9			14
F4 plants	monosomic for chrom. 2C	disomic for chrom. 2C	no. plants without chrom. 2C											50
	23	2	25
The selection steps have resulted in stable plants without gametocide chromosome, which contain the translocation in a disomic form.
The populations of plants whose progeny were further examined after each selection step are marked in red.
