# Supplementary material for: Introgression of barley chromosome arms 4H and 6H into wheat via Robertsonian translocations: GBS-assisted structural analysis and impact on grain nutrient composition
Source: Plant Mol Biol. 2026 Feb 18;116(2):23. doi: 10.1007/s11103-026-01689-8 (PMC12916549; doi:10.1007/s11103-026-01689-8)
Supplement: Supplementary file 4 — Supplementary Material 4 [file 11103_2026_1689_MOESM4_ESM.xlsx]

## Sheet: Metadata
Journal name: Plant Molecular Biology
Supplementary Table 4. for the manuscript entitled 'Introgression of barley chromosome arms 4H and 6H into wheat via Robertsonian translocations: GBS-assisted structural analysis and impact on grain nutrient composition' written by László Ivanizs1a, Eszter Gaál1a*, Klaudia Kruppa1a, András Farkas1, Péter Mikó1, Edina Türkösi1, Marianna Rakszegi1, Péter Kovács1, Balázs Kalapos1, Andrea Gulyás1, No…
1 Agricultural Institute, HUN-REN Centre for Agricultural Research, Martonvásár, Hungary
2 Institute for Experimental Botany, Centre of Plant Structural and Functional Genomics, Olomouc, Czech Republic
3 Field Crops Research Institute, Agricultural Research Centre, Giza, Egypt
4 Central Laboratory of Agricultural and Food Products, Faculty of Agricultural and Food Sciences and Environmental Management, University of Debrecen, Debrecen, Hungary
5 Leibniz Institute of Plant Genetics and Crop Plant Research (IPK), OT Gatersleben, Seeland, Germany
aThese authors contributed equally to this work
*Corresponding author: gaal.eszter@atk.hun-ren.hu
The file contains the number of reads, number of average reads per 1Mb bin and average of normalized read values per 1 Mb bin data of Asakaze wheat, Manas barley and T6HS.6BL, T6BS.6HL and T4BS.4HL lines mapped onto the T. aestivum-H. vulgare in silico hybrid. Yellow, green and purple backgrounds indicate the wheat and barley parts of the translocations (T4BS.4HL, T6HS.6BL and T6BS.6HL).

## Sheet: Supplementary Table 4
In silico chromosome	Chromosome size (Mbp)	Size of chromosome parts (Mbp)	Asakaze			Manas			T6HS.6BL			T6BS.6HL			T4BS.4HL
			No. reads	Average read/1Mb	Normalized read values	No. reads	Average read/1Mb	Normalized read values	No. Reads	Average read/1Mb	Normalized read values	No. Reads	Average read/1Mb	Normalized read values	No. Reads	Average read/1Mb	Normalized read values
1A	598		244424	408.05	0.961	440	8.46	0.0053	220916	368.81	0.9774	278044	464.18	1.0691	113576	189.61	0.96257
2A	787		301294	382.35	0.9	306	6.12	0.0038	294316	373.497	0.9898	357166	453.256	1.044	147650	187.611	0.95243
3A	754		307690	407.53	0.959	240	3.75	0.00236	295178	390.964	1.0361	377564	500.084	1.1518	154566	204.723	1.0393
4A	754		309258	409.61	0.964	340	3.78	0.00238	296168	392.275	1.0396	375128	496.858	1.1444	160244	212.244	1.0774
5A	713		290330	406.62	0.957	374	5.582	0.003521	270576	378.957	1.00434	345428	483.792	1.11434	72566	101.633	0.51595
6A	622		228984	367.55	0.865	344	6.615	0.00416	224526	360.394	0.95514	279766	449.062	1.03434	128492	206.247	1.04703
7A	744		319844	429.32	1.011	482	6.101	0.00384	292560	392.697	1.0407	400882	538.097	1.23941	157090	210.859	1.07044
1B	700		292190	417.41	0.983	876	8.19	0.0051	258286	368.454	0.9765	344008	490.74	1.13034	155426	222.037	1.1272
2B	812		338774	416.69	0.981	642	6.42	0.00404	316680	389.52	1.0323	437012	537.53	1.238	176124	216.901	1.1011
3B	851		383078	450.15	1.06	820	6.83	0.0043	376596	442.533	1.1728	410236	482.063	1.1103	155076	184.175	0.9349
4B	673	317 (4BS)	289728	429.86	1.012	354	5.446	0.00343	294834	437.439	1.1593	190622	282.821	0.65143	76048	239.145	1.214
		356 (4BL)													3526	10.6848	0.0542
5B	714		287614	402.26	0.947	780	8.863	0.00558	277788	388.514	1.02967	353312	494.142	1.13817	157146	219.785	1.11576
6B	731	345 (6BS)	275626	377.05	0.888	756	7.636	0.0048	7688	22.545	0.059751	154600	448.116	1.03216	159682	218.443	1.1089
		386 (6BL)							150332	392.052	1.039	9112	23.853	0.0549
7B	763		324642	424.92	1	942	7.85	0.00494	336098	439.918	1.166	423040	553.717	1.2754	172902	226.312	1.14889
1D	498		233314	467.56	1.101	178	3.017	0.0019	221674	444.235	1.77735	272770	546.633	1.259	118374	237.222	1.2043
2D	656		317254	482.88	1.137	301	4.36	0.00259	302376	460.237	1.2197	376232	572.651	1.319	154940	235.829	1.1972
3D	619		302166	487.36	1.147	188	3.547	0.00223	295338	476.35	1.2624	370054	596.861	1.37477	156314	252.119	1.2799
4D	518		245692	473.39	1.114	168	2.754	0.00173	269560	519.383	1.37651	368214	709.468	1.63414	129666	249.838	1.26833
5D	569		247256	481.15	1.133	180	3.829	0.00241	271028	475.487	1.26017	340692	597.705	1.3767	140162	245.898	1.24832
6D	495		238118	480.08	1.13	304	6.91	0.00434	229652	463.01	1.2271	296234	597.246	1.37566	124684	251.379	1.27615
7D	642		326958	508.49	1.197	494	7.4848	0.00471	315270	490.311	1.29946	395938	615.766	1.41832	169390	263.437	1.33737
1H	516		112	3.73	0.0088	1113750	2154.26	1.3561	608	3.897	0.01033	1576	5.397	0.0124	362	3.01667	0.0153
2H	665		196	5.6	0.013	1426412	2144.98	1.35026	900	4.186	0.0111	2096	5.416	0.01247	522	3.346	0.01698
3H	621		150	5	0.0118	1326344	2132.39	1.3423	830	4.278	0.01133	2060	5.508	0.01268	582	3.6603	0.01858
4H	610	275 (4HS)	98	4.45	0.0104	1349436	2208.57	1.39028	736	4.254	0.011275	1668	4.979	0.01147	196	3.1612	0.016048
		335 (4HL)													61154	182.549	0.92673
5H	588		106	3.78	0.0089	1324594	2248.88	1.41566	698	4.1547	0.011011	2054	5.835	0.01344	380	2.87878	0.0146
6H	560	217 (6HS)	98	4.45	0.0104	1194866	2126.1	1.33837	89138	407.022	1.0787	898	6.193	0.01426	468	3.4411	0.017469
		36							42	3.23	0.00856	16716	464.333	1.0695
		28							10788	385.286	1.02111	34	3.091	0.00712
		279 (6HL)							356	4.0454	0.0107	117914	425.682	0.98049
7H	632		168	4.42	0.0104	1381022	2181.71	1.37338	986	4.54377	0.01204	2178	5.672	0.013064	596	3.3296	0.0169
Yellow background indicates the wheat and barley parts of T4BS.4HL.
Green background indicates the wheat and barley parts of T6HS.6BL.
Purple background indicates the wheat and barley parts of T6BS.6HL.
